# Supplementary material for: Sustainable livelihood capital and climate change adaptation in Pakistan's agriculture: Structural equation modeling analysis in the VIABLE framework
Source: Heliyon. 2023 Oct 13;9(11):e20818. doi: 10.1016/j.heliyon.2023.e20818 (PMC10623177; doi:10.1016/j.heliyon.2023.e20818)
Supplement: Multimedia component 5 [file mmc5.zip]

Archive with 1 entries (1 files):
- S5_Python_code.ipynb
