# Supplementary material for: Sustainable livelihood capital and climate change adaptation in Pakistan's agriculture: Structural equation modeling analysis in the VIABLE framework
Source: Heliyon. 2023 Oct 13;9(11):e20818. doi: 10.1016/j.heliyon.2023.e20818 (PMC10623177; doi:10.1016/j.heliyon.2023.e20818)
Supplement: Multimedia component 5 [file mmc5.zip › S5_Python_code.ipynb]

# %% [markdown]
**Figure 3**

# %% [code]
# import libraries
import pandas as pd
import numpy as np
import matplotlib.pyplot as plt
import seaborn as sns
import plotly.express as px

# %% [code]
# import csv file
df2 = pd.read_csv('C:/Users/u301380/Documents/pyhton2022/SEMVIABLE/df2.csv')
df2.head()

# %% [code]
# make color legend horizontal (fig.update_layout(coloraxis=dict(colorbar=dict(x=0.0, xanchor='left')
fig = px.parallel_categories(df2, dimensions=['Province', 'District', 'Tehsil', 'Education', 'Farming expereince','Secondary occupation'], color='District_color', color_continuous_scale=px.colors.sequential.RdBu, labels={'count':'Number of farmers'})
fig.update_layout(title='Profile of respondants', xaxis_title='Category', yaxis_title='Number of respondants', width=900, height=700, font=dict(family='Arial', size=14, color='black'))
fig.update_traces(node=dict(line=dict(color='black', width=1.5)), selector=dict(type='sankey'))
fig.update_traces(node=dict(shape='circle'), selector=dict(type='sankey'))
fig.update_traces(node=dict(pad=50), selector=dict(type='sankey'))
fig.update_layout(coloraxis=dict(colorbar=dict(x=0.5, xanchor='center')))
fig.update_layout(coloraxis=dict(colorbar=dict(orientation='h')))
fig.show()

# %% [code]
# export this plot in png format 300dpi
fig.write_image("Figure 3.png", scale=3)

# %% [markdown]
**Figure 5**

# %% [code]
# import libraries
import pandas as pd
import numpy as np
import matplotlib.pyplot as plt
import seaborn as sns

# %% [code]
# Import data frame
df1 = pd.read_csv("C:/Users/u301380/Documents/pyhton2022/SEMVIABLE/df1.csv")

# %% [code]
# cluster map of df1 half page diagram
fig3 = sns.clustermap(df1.corr(), annot=False, cmap="coolwarm_r", figsize=(6, 6))
plt.show()

# %% [code]
# save figure 3 in pnd 300dpi
fig3.savefig("C:/Users/u301380/Documents/pyhton2022/SEMVIABLE/Figure 5.png", dpi=300)

# %% [markdown]
**Figure 6**

# %% [code]
# Importing dataframe
df = pd.read_csv("C:/Users/u301380/Documents/pyhton2022/SEMVIABLE/constructs.csv")

# %% [code]
# Create the figure and subplot
fig, ax = plt.subplots()

# Plot the data
df.plot(x="Construct", y=["α", "rho_c", "AVE"], kind="bar", ax=ax)
# plot legend
plt.legend(loc='center left', bbox_to_anchor=(1, 0.5))
# Add horizontal lines for the cut-off values
ax.axhline(y=0.7, linestyle='dashed', color='steelblue')
ax.axhline(y=0.71, linestyle='dashed', color='chocolate')
ax.axhline(y=0.5, linestyle='dashed', color='mediumseagreen')

# Add labels and title
plt.xlabel('Construct')
plt.ylabel('Values of Reliability Measure')
plt.title('Reliability of Constructs')
plt.xticks(rotation=360)
# make text color dark black
plt.rcParams["text.color"] = "black"
# make axis label color dark black

# %% [code]
# export plot in png format 300dpi with tight border
fig.savefig("C:/Users/u301380/Documents/pyhton2022/SEMVIABLE/Figure 6.png", dpi=300, bbox_inches='tight')


# %% [markdown]
**Figure 8**

# %% [code]
# import libraries
import pandas as pd
import numpy as np
import matplotlib.pyplot as plt
import seaborn as sns
import plotly.express as px

# %% [code]
# Import data
df1 = pd.read_csv("C:/Users/u301380/Documents/pyhton2022/SEMVIABLE/beta.csv")
df2 = pd.read_csv("C:/Users/u301380/Documents/pyhton2022/SEMVIABLE/effects.csv")

# %% [code]
# Create a figure with two subplots
fig, (ax1, ax2) = plt.subplots(nrows=1, ncols=2, figsize=(12, 4))

# Plot the first plot on the first subplot
df1.plot(x="Pathway", y=["β", "f²", "std"], kind="bar", ax=ax1)

ax1.set_xticks(np.arange(len(df1.Pathway)))
ax1.set_xticklabels(df1.Pathway, rotation=90)
ax1.set_xlabel('Pathways')
ax1.set_ylabel('Values')
ax1.set_title('(a) Path Coefficient *p=0.00')


# Plot the second plot on the second subplot
df2.plot(x="Pathways", y=["t-stats"], kind="bar", ax=ax2)
ax2.set_xticks(np.arange(len(df2.Pathways)))
ax2.set_xticklabels(df2.Pathways, rotation=90)
ax2.set_xlabel('Pathways')
ax2.set_ylabel('Values')
ax2.set_title('(b) Specific indirect effects *p=0.00') 
plt.savefig('finalpathways.png', bbox_inches='tight', dpi=300)
plt.savefig('pathwaysfull1.png', bbox_inches='tight', dpi=300)

# %% [code]
# export plot in png format 300dpi with tight border
fig.savefig("C:/Users/u301380/Documents/pyhton2022/SEMVIABLE/Figure 8.png", dpi=300, bbox_inches='tight')


# %% [markdown]
**Figure 9**

# %% [markdown]
## Moderating effect ##

# %% [code]
import matplotlib.pyplot as plt
low1 = 0
high1 = 5
low2 = 0
high2 = 5
# Generate data points for the first line
x1 = range(low1, high1 + 1)
y1 = [1.246 * x_i + 1.299 + 3 for x_i in x1]

# Generate data points for the second line
x2 = range(low2, high2 + 1)
y =  + 1.263
y2 = [1.046 * x_i + 1.263 + 3 for x_i in x2]

# Create a figure with two subplots, making the figure twice as wide as it is tall
fig, (ax1, ax2) = plt.subplots(1, 2, figsize=(12, 6))

# Plot the lines in the first subplot
ax1.plot(x1, y1, label='High climatic factors')
ax1.plot(x2, y2, label='Low climatic factors')

# Add labels and a legend to the first subplot
ax1.set_xlabel('Capital')
ax1.set_ylabel('Adaptation')
ax1.legend()

# Fill the area between the two lines with a shade
ax1.fill_between(x1, y1, y2, color='blue', alpha=0.05)

# Generate data points for the third line
x1 = range(low1, high1 + 1)
y1 = [0.834 * x_i + 1.785 + 3 for x_i in x1]

# Generate data points for the fourth line
x2 = range(low2, high2 + 1)
y =  + 1.263
y2 = [1.458 * x_i + 0.777 + 3 for x_i in x2]

# Plot the lines in the second subplot
ax2.plot(x1, y1, label='High Non-climatic factors')
ax2.plot(x2, y2, label='Low Non-climatic factors')

# Add labels and a legend to the second subplot
ax2.set_xlabel('Capital')
ax2.set_ylabel('Adaptation')
ax2.legend()

# Fill the area between the two lines with a shade
ax2.fill_between(x1, y1, y2, color='orange', alpha=0.05)
# add title to the figure
fig.suptitle('(a) Moderating effects "Cimatic Factors" (CFA)      (b) Moderating effects "Non-cliamtic Factors" (NFA)', fontsize=14)

# Show the plot
plt.show()

# %% [code]
# export plot in png format 300dpi with tight border
fig.savefig("C:/Users/u301380/Documents/pyhton2022/SEMVIABLE/Figure 9.png", dpi=300, bbox_inches='tight')
